# Supplementary material for: New Meloxicam Derivatives—Synthesis and Interaction with Phospholipid Bilayers Measured by Differential Scanning Calorimetry and Fluorescence Spectroscopy
Source: Membranes (Basel). 2023 Apr 6;13(4):416. doi: 10.3390/membranes13040416 (PMC10145084; doi:10.3390/membranes13040416)
Supplement: Supplementary file 1 [file membranes-13-00416-s001.zip]

Archive with 1 entries (1 files):
- membranes-2269222-supplementary.pdf
